# Supplementary material for: Investigating the Dietary Intake Using the CyFFQ Semi-Quantitative Food Frequency Questionnaire in Cypriot Huntington’s Disease Patients
Source: Nutrients. 2023 Feb 23;15(5):1136. doi: 10.3390/nu15051136 (PMC10005621; doi:10.3390/nu15051136)
Supplement: Supplementary file 1 [file nutrients-15-01136-s001.zip]

Archive with 1 entries (1 files):
- nutrients-2197256-supplementary.pdf
